# Supplementary material for: The effects of traditional Chinese exercises on anxiety and depression in adults: a systematic review and network meta-analysis
Source: Front Public Health. 2025 Apr 9;13:1582923. doi: 10.3389/fpubh.2025.1582923 (PMC12016670; doi:10.3389/fpubh.2025.1582923)
Supplement: Supplementary file 1 [file Table_1.XLSX]

## Sheet: Sheet1
NO.	Study	Country	Age （T）	Age （C）	Time	Size(T)	Size(C)	Protocol（T）	Protocol（C)	Assessment Scale	Outcomes
1	Cetin 2020	Turkey	24–64	27–64	10Weeks	14	14	TC	HE	HADS	A、D
2	Li 2022	Poland	57.02±1.64	56.41±1.68	16Weeks	17	15	BE	CG	SAS、SDS	A、D
3	Tsang 2003	China	72.9±9.5	76.3±8.4	12Weeks	24	26	QG	CG	GDS	D
4	Cheung 2019	China	42±8.8	42±8.8	22Weeks	136	135	BE	WT	BDI-II	D
5	Li.X.Y 2022	China	66.33±10.89	69.17±6.48	12Weeks	18	18	QG	CG	STAI	A
6	Phansuea 2020	Thailand	69±6.3	71±6.9	12Weeks	33	33	QG	CG	GDS	D
7	Zhang 2018	China	18.41±2.01		8Weeks	32	32	TC	CG	PHQ-9	D
8	Hsu 2016	Australia	80.73±9.68	81.77±6.32	26Weeks	30	30	TC	NN	GDS-SF	D
9	Wen 2022	China	45.55±8.99	47.07±9.43	12Weeks	44	44	BE	NN	PHQ-9,GAD-7	A、D
10	Cheng 2018	China	39.1±7.8	38.9±8.1	9Weeks	75	75	QG	CG	HADS	A、D
11	Lu 2020	China	19.21±1.02	19.71±1.77	12Weeks	31	34	QG	CG	SRAS	A
12	Lee 2003	South Korea	64.8 ± 5.0	63.7 ± 3.4	10Min	47	47	QG	CG	HADS	A、D
13	Muñoz 2019	Spain	76.3+1.01	78.88+0.98	12Months	44	49	TC	CG	EADG	A、D
14	Hsieh 2015	China	83.42±7.87	81.21±6.24	4Weeks	33	33	QG	NN	GDS	D
15	Campo 2014	United States	73.44±26.01	75.92±26.57	12Weeks	16	13	QG	SE	BSI-18	A、D
16	Rodrigues 2021	Portugal	13-18	13-18	6Weeks	34	34	QG	CG	STAI	A
17	Lei 2022	China	56.04±11.67	58.03±7.71	8Weeks	19	18	BE	NN	SAS、SDS	A、D
18	Buttolph 2021	United States	42±8.9	46±10.6	10Weeks	6	10	QG	WT	MSIS-29	A、D
19	Chan 2014	China	39.1±7.8	38.9±8.1	9Weeks	75	75	QG	WT	HADS	A、D
20	Moon 2020	United States	66.4±8.1	65.9±5.4	12Weeks	9	8	QG	CG	GAI,GDS	A、D
21	Burgener 2008	United States	77.9±7.9	76.0±8.1	20Weeks	24		TC	NN	GDS	D
22	Chow 2012	China	-		8Weeks	34	34	QG	CG	DASS-A,DASS-D	A、D
23	Cheung 2005	China	57.2±79.5	51.27±7.4	16Weeks	47	41	QG	AT	BDI	D
24	Zhang 2014	China	65.50 ± 5.54	64.10 ± 4.36	18Months	28	30	TC	CG	HADS	A、D
25	Gunes 2024	Turkey	46.32±9.74	49.53±10.20	12Weeks	29	31	BE	HE	HADS	A、D
26	Zhang.P 2023	China	43.16±10.76	42.06±9.51	3Months	54	54	BE	NN	SAS、SDS	A、D
27	Redwine 2012	United States	72.6z±6.2	63.9±12.0	12Weeks	12	12	TC	NN	BDI	D
28	Cheng 2021	China	≥55		12Weeks	27	26	TC	CG	GDA-7	A
29	Li 2002	United States	33.3+6.5	31.7+6.1	10Days	34	26	QG	NN	HADS-A	A
30	Tang 2019	China	47.28±14.69	45.72±14.12	4Weeks	26	26	QG	NN	HADS	A、D
31	Tsang 2013	China	83.33±6.30	84.85±6.03	12Weeks	61	55	QG	CG	GDS	D
32	Carcelén 2022	Spain	69.70 ± 6.15	69.75 ± 6.76	12Weeks	63	65	QG	CG	HADS	A、D
33	Wang 2024	China	18.85-19.5	18.5-20.02	16Weeks	47	46	BE	CG	SCL-90	A、D
34	Huang 2019	China	81.9±6.0	81.9±6.1	10Months	36	38	TC	NN	GDS	D
35	Wei 2022	China	51.64±13.14	55.71±9.27	12Weeks	35	35	BE	CG	HADS	A、D
36	Zhang 2021	China	55.76±8.37	53.40±10.66	12Weeks	25	25	YJ	SE	BDI	D
37	Jiao 2019	China	48.9±10.2	53.5±10.6	12Weeks	31	31	BE	NN	BDI	D
38	Wang 2024	China	20.09±0.29	20.70±0.56	12Weeks	22	23	TC	CG	STAI	A
39	Tsai 2003	China	51.6±16.3	50.5±9.8	12Weeks	39	37	TC	CG	STAI	A
40	Yao 2022	Australia	45.3±8.5	48.6±7.8	8Weeks	36	36	TC	NN	HADS-D	D
41	Taylor 2014	United States	71.5±10.3	68.2±10.3	12Weeks	53	48	TC	NN	GES-D	D
42	Irwin 2017	United States	59.6±7.9	60.0±9.3	12Weeks	45	45	TC	CBT	GDS	D
43	Chen 2024	China	61.52±10.31	61.97±10.91	6Months	158	160	BE	NN	HADS	A、D
44	Molassiotis 2021	China	57.62±9.63	56.06±9.25	6Weeks	78	78	QG	NN	DASS-A,DASS-D	A
45	Chan 2020	China	50.7±10.6	49.2±12.4	12Months	62	63	QG	WT	DASS-21	A、D
46	Tsang 2006	China	82.11±7.19	82.74±6.83	16Weeks	48	34	QG	CG	GDS	D
47	Wang 2018	United States	52.1±13.3	50.9±12.5	24Weeks	39	36	TC	AT	HADS-A,BDI	A、D
48	Sarmento 2020	United States	42.6±10.7	56.1±12.3	10Weeks	10	10	QG	SG	HADS	A、D
49	Jang 2004	South Korea	20.91±1.76	21.77±2.69	8Weeks	23	21	QG	WT	SCL-90	A、D
50	Stenlund 2009	Sweden	43.8±9.7	44.7±8.6	12Weeks	33	35	QG	NN	HADS	A、D
51	Hui 2006	China	42-76	42-76	3Months	33	32	QG	SE	STAI	A
52	Barrow 2007	United Kingdom	46-90	46-90	16Weeks	32	33	TC	NN	SCL-90	A、D
53	Zhang 2023	China	19.23±0.98	19.16±1.05	12Weeks	34	39	BE	CG	SCL-90	A、D
54	Cheng 2012	China	81.0±7.7	82.5±7.1	12Weeks	12	12	TC	CG	GDS	D
55	Zheng 2018	Australia	20-56	20-56	12Weeks	17	16	TC	WT	STAI	A
56	Chang 2013	China	56.45±8.51	62.26±12.91	12Weeks	64	69	TC	CG	BAI	A
57	Cheung.D 2021	China	69.20±3.88	69.46±2.66	16Weeks	15	13	QG	SE	GDS	D
58	Xiao 2021	China	19.21 ± 1.02	19.71 ± 1.77	12Weeks	31	34	BE	CG	SRAS	A
59	Jing 2018	China	75.25±6.819	75.08±5.264	12Weeks	39	40	BE	CBT	GDS-15）	D
60	Xie 2022	China	37.9±11.3	37.3±9.8	12Weeks	45	44	QG	CBT	HADS	A、D
61	Chang.T 2024	China	54.80±8.50	51.63±10.63	12Weeks	30	30	YJ	CG	SAS、SDS	A、D
62	Luo 2023	China	68.03±6.58	67.43±7.34	52Weeks	108	108	TC	CG	SAS、SDS	A、D
63	Babaoglu 2024	China	32.26±11.32	32.83±12.74	40Min	35	35	QG	CG	STAI	A
64	Sun.P 2022	China	62.03±7.37	65.23±6.29	3Weeks	30	30	YJ	NN	HAMD-24	D			1
65	Oh 2016	South Korea	45.4 – 7.8	48.1 – 11.5	8Weeks	19	19	TC	NN	BDI	D
66	Lavretsky 2022	United States	69.2±6.9	69.4±6.2	3Months	62	63	TC	NN	HADS-D	D
67	Li.B 2021	China	21.20±1.65	21.85±1.21	12Weeks	54	54	QG	CG	SCL-90	A、D
68	Zhang.Y 2022	China	47.79±5.14	47.20±7.65	12Months	29	29	TC	WT	SAS	A
69	Yeung 2012	United States	54±12	58±7	12Weeks	26	13	TC	WT	HAMD-D	D
70	Martinez 2015	Spain	76.1±8.1	72.5±8	4Weeks	29	29	QG	NN	GDS	D
71	Noradechanunt 2017	Australia	67.2±8.3	65.2±6.7	12Weeks	13	13	TC	CG	CES-D	D
72	Larkey 2015	United States	57.7±8.94	59.8±8.93	12Weeks	42	45	TC+QG	SG	BDI	D
73	Liu 2015	Australia	52±12	53±11	24Weeks	106	107	TC	WT	DASS-21	A、D
74	Ng 2022	China	55.97±10.76	54.59±10.23	8Weeks	95	93	QG	WT	CES-D	D
75	Ge 2022	China	70.16±5.40	72.91±6.61	8Weeks	32	33	TC	NN	GDS	D
76	Chen.W 2008	United States	63.9±9.7	62.9±9.2	3Weeks	45	49	QG	SG	CES-D	D
77	Zhang.X 2020	China	67.48±5.05	67.63±5.17	12Weeks	21	24	QG	NN	SAS	A
78	He 2024	China	69.85±5.37	69.62±4.46	4Weeks	13	13	TC	NN	DASS-21	A、D
79	Vera 2019	Spain	19.86±1.20	19.82±1.29	1Months	22	21	QG	CG	BDI,STAI	A、D
80	Yeh 2013	United States	68±11	63±11	12Weeks	8	8	TC	AT	POMS	D
81	Wang.C 2009	United States	63±8.1	68±7.0	12Weeks	20	20	TC	SE	CES-D	D
82	Chan.S 2013	Brunei	19-28	18-21	10Weeks	18	16	QG	CG	DASS	A、D
			-Not reported T: Intervention Group	-Not reported C: Control Group				Baduanjin: BE Tai Chi: TC Qigong: QG Yijinjing: YJ Sham Control: SG	Cognitive Behavioral Therapy: CBT Blank Control: CG Home Exercise: HE Standard Care: NN Waiting Control: WT Stretching: SE	HADS - Hamilton Anxiety and Depression Scale SAS - Self-Rating Anxiety Scale SDS - Self-Rating Depression Scale GDS - Geriatric Depression Scale BDI-II - Beck Depression Inventory-II STAI - State-Trait Anxiety Inventory PHQ-9 - Patient Health Questionnaire-9 GAD-7 - Generalized Anxiety Disorder-7 SRAS - Self-Rating Anxiety Scale BSI-18 - Brief Symptom Inventory-18 MSIS-29 - Multiple Sclerosis Imp…	A:anxiety D:depression
